# Supplementary material for: Growing Teratoma Syndrome with Synchronous Gliomatosis Peritonei during Chemotherapy in Ovarian Immature Teratoma: A Case Report and Literature Review
Source: Curr Oncol. 2022 Sep 4;29(9):6364–72. doi: 10.3390/curroncol29090501 (PMC9497723; doi:10.3390/curroncol29090501)
Supplement: Supplementary file 1 [file curroncol-29-00501-s001.zip]

Archive with 1 entries (1 files):
- curroncol-1844320-supplementary.pdf
